# Supplementary material for: Genome editing in primary cells and in vivo using viral-derived Nanoblades loaded with Cas9-sgRNA ribonucleoproteins
Source: Nat Commun. 2019 Jan 3;10:45. doi: 10.1038/s41467-018-07845-z (PMC6318322; doi:10.1038/s41467-018-07845-z)
Supplement: Supplementary file 3 — Supplementary Data 1 [file 41467_2018_7845_MOESM3_ESM.xlsx]

## Sheet: proteinGroups
Protein IDs	Protein names	Number of proteins	Peptides	Unique peptides	Sequence coverage [%]	Unique sequence coverage [%]	Mol. weight [kDa]	Score	Intensity	iBAQ	MS/MS Count MANGEOT3	Gene names	MS/MS Quantitation	iBaq Quantitation	Cas9:Gag and Cas9:Env ratio
Gprotein(VesicularstomatitisIndianavirus)		1	26	26	63.4	63.4	57.481	323.31	247430000	9164200	154		100	100	22.0606
gag(FriendmurineleukemiavirusFB29)		1	26	26	53.7	53.7	60.929	323.31	92354000	4015400	105		68.1818	43.8162	9.66611
cas9(Streptococcuspyogenes)		1	48	48	35.3	35.3	158.44	323.31	39049000	415410	86		55.8442	4.53297	1
P63261	Actin, cytoplasmic 2;Actin, cytoplasmic 2, N-terminally processed	9	18	1	68.3	4.5	41.792	323.31	166330000	7231900	70	ACTG1	45.4545	78.9147
V9HW22	Heat shock cognate 71 kDa protein	29	22	19	34.4	31	70.897	242.97	68223000	1843900	60	HEL-S-72p;HSPA8	38.961	20.1207
P05023	Sodium/potassium-transporting ATPase subunit alpha-1	4	22	13	28.3	15.8	112.89	323.31	28947000	567590	53	ATP1A1	34.4156	6.19356
A8K5I0	Heat shock 70 kDa protein 1B;Heat shock 70 kDa protein 1A	19	19	11	39.6	23.2	70.051	312.97	34850000	968050	52	HEL-S-103;HSPA1B;HSPA1A	33.7662	10.5634
V9HWC0	Moesin	5	23	16	46.1	34.3	67.819	178.61	20487000	525320	45	HEL70;MSN	29.2208	5.73231
A0A024RD80	Heat shock protein HSP 90-beta	19	24	13	40.1	23.1	83.263	254.62	16436000	432520	36	HSP90AB1	23.3766	4.71967
Q4W4Y1	Programmed cell death 6-interacting protein	8	20	20	30.8	30.8	96.078	196.62	6423900	114710	31	DRIP4;PDCD6IP	20.1299	1.25172
A0A0S2Z2Z6	Annexin A6;Annexin	16	20	20	37.6	37.6	75.872	154.91	4703000	94059	27	ANXA6	17.5325	1.02637
H6VRG2	Keratin, type II cytoskeletal 1	18	16	9	26.2	16.3	66.065	142.49	8254000	235830	26	KRT1	16.8831	2.57338
A0A024R4F1	Alpha-enolase;Enolase	14	13	12	42.2	38	47.168	156.17	11431000	394170	25	ENO1	16.2338	4.30119
B4DPW9	Plastin-3	20	18	18	33.3	33.3	67.599	128.67	5115700	131170	25	PLS3	16.2338	1.43133
A8K9B9	EH domain-containing protein 4	4	13	11	29.6	25.5	61.155	126.92	2314500	70137	25	EHD4	16.2338	0.765337
A0A0S2Z3G9	Alpha-actinin-4	30	14	8	20.1	12.3	104.85	122.07	2165300	36089	24	ACTN4	15.5844	0.393804
V9HW98	14-3-3 protein epsilon	12	13	12	60.4	56.5	29.174	175.32	9356400	519800	22	HEL2;YWHAE;YWHAE/FAM22B fusion;YWHAE/FAM22A fusion	14.2857	5.67207
CON__P13645	Keratin, type I cytoskeletal 10	20	15	12	30	26.1	59.51	163.17	8070500	288230	22	KRT10	14.2857	3.14517
K9JA46	Heat shock protein HSP 90-alpha	12	23	13	37.4	22	84.659	155.6	9232300	242960	21	EL52;HSP90AA1	13.6364	2.65119
P04899	Guanine nucleotide-binding protein G(i) subunit alpha-2	6	10	7	34.9	24.8	40.45	73.004	3684700	184230	20	GNAI2;WUGSC:H_LUCA16.1	12.987	2.01032
G3V1A4	Cofilin-1	9	11	9	67.8	49	16.811	115.48	8675500	867550	19	CFL1;HEL-S-15	12.3377	9.46673
V9HWE0	Annexin;Annexin A5	7	11	11	44.4	44.4	35.936	74.773	8790500	338100	19	HEL-S-7;ANXA5	12.3377	3.68936
F5GZS6	4F2 cell-surface antigen heavy chain	11	13	13	24.9	24.9	64.872	132.39	6764400	204980	19	SLC3A2	12.3377	2.23675
A0A087WTT1	Polyadenylate-binding protein;Polyadenylate-binding protein 1	32	13	7	30.1	16.7	58.535	169.44	6378500	182240	18	PABPC1	11.6883	1.98861
B0YJ88	Radixin	10	19	12	35.7	24	68.563	107.84	4471500	120850	18	RDX	11.6883	1.31872
Q5T0G8	Annexin;Annexin A11	7	11	11	25	25	54.389	86.585	2597200	118060	18	ANXA11	11.6883	1.28827
B4DU00	Catenin alpha-1	18	11	11	17.6	17.6	88.702	153.29	1379200	28734	18	CTNNA1	11.6883	0.313546
J3QS39	Ubiquitin-60S ribosomal protein L40;Ubiquitin;60S ribosomal protein L40;Ubiquitin-40S ribosomal protein S27a;Ubiquitin;40S ribosomal protein S27a;Polyubiquitin-B;Ubiquitin;Polyubiquitin-C;Ubiquitin	41	5	5	55.9	55.9	10.469	74.677	40397000	4488500	16	UBB;RPS27A;UBC;UBA52;HEL112;DKFZp434K0435;UbC	10.3896	48.9786
Q6NUR7	Ezrin;Tyrosine-protein kinase receptor	15	14	8	28.7	19.5	69.241	65.153	5132600	135070	16	EZR;HEL-S-105;EZR-ROS1	10.3896	1.47389
V9HWN7	Fructose-bisphosphate aldolase;Fructose-bisphosphate aldolase A	15	9	8	40.1	32.4	39.42	91.509	2320300	96679	16	HEL-S-87p;ALDOA	10.3896	1.05496
V9HW65	Annexin;Annexin A2;Putative annexin A2-like protein	26	11	11	34.2	34.2	38.576	121.83	1942100	77684	16	HEL-S-270;ANXA2;ANXA2P2	10.3896	0.84769
B4DY23	Basigin	10	7	7	32.4	32.4	28.432	101.69	25061000	1927700	15	hEMMPRIN;BSG	9.74026	21.0351
polyprotein(BaboonendogenousvirusstrainM7)		1	8	8	19.5	19.5	61.879	66.728	12406000	652940	15		9.74026	7.1249
A0A024RBC7	Calcium-transporting ATPase;Plasma membrane calcium-transporting ATPase 1	7	10	6	12.3	6.8	134.68	102.61	1081000	16631	15	ATP2B1
CON__P62894		4	5	5	51.4	51.4	11.703	93.657	14320000	1790000	14
V9HWK1	Triosephosphate isomerase	8	9	9	46.6	46.6	26.669	90.641	3321700	195400	14	HEL-S-49;TPI1
Q71UA6	Amino acid transporter;Neutral amino acid transporter B(0)	7	7	7	19.8	19.8	56.583	64.836	3065000	180300	14	SLC1A5
B2R6K4	Guanine nucleotide-binding protein G(I)/G(S)/G(T) subunit beta-1	8	7	4	22.6	13.2	37.301	45.754	4620300	355410	13	GNB1
P54709	Sodium/potassium-transporting ATPase subunit beta-3	8	7	7	29.4	29.4	31.512	90.265	4500900	321490	13	ATP1B3
B4DWC4	Chloride intracellular channel protein;Chloride intracellular channel protein 4	13	8	8	49.4	49.4	27.818	63.322	2620100	163750	13	CLIC4
O43491	Band 4.1-like protein 2	22	10	10	14.1	14.1	112.59	82.841	1294300	20876	13	EPB41L2
A4D2P1	Ras-related C3 botulinum toxin substrate 1;Ras-related C3 botulinum toxin substrate 2	11	9	4	50	21.4	21.45	63.854	9512300	951230	12	RAC1;hCG_20693;RAC2
Q5U077	L-lactate dehydrogenase;L-lactate dehydrogenase B chain	5	7	7	24.6	24.6	36.638	66.065	4805300	228820	12	LDHB
Q06830	Peroxiredoxin-1	7	7	7	44.2	44.2	22.11	44.929	1958400	130560	12	PRDX1
C9J592	Ras-related protein Rab-7a	8	5	5	48	48	17.037	55.038	819580	63045	12	RAB7A
B4DT77	Annexin;Annexin A7	7	6	6	21.7	21.7	37.805	45.707	1120400	43093	12	ANXA7
B2R5U3	EH domain-containing protein 1	12	8	5	18.4	12.2	60.626	53.312	1039900	31512	12	EHD1
V9HW80	Transitional endoplasmic reticulum ATPase	9	10	10	18.6	18.6	89.321	66.104	1122400	23384	12	HEL-S-70;VCP
CON__P00761		1	2	2	17.3	17.3	24.409	49.659	18954000	1579500	11
V9HWF5	Peptidyl-prolyl cis-trans isomerase;Peptidyl-prolyl cis-trans isomerase A;Peptidyl-prolyl cis-trans isomerase A, N-terminally processed	15	8	8	55.2	55.2	18.012	74.147	3535300	252520	11	HEL-S-69p;PPIA
Q9NZI8	Insulin-like growth factor 2 mRNA-binding protein 1	2	6	5	15.1	12.8	63.48	54.257	1702700	48650	11	IGF2BP1
A0A024RB87	Ras-related protein Rap-1b;Ras-related protein Rap-1b-like protein	23	7	3	38	19	20.825	47.278	3440500	286710	10	RAP1B
B4E106	Monocarboxylate transporter 1	7	5	5	11.5	11.5	51.878	40.883	3174800	186750	10	SLC16A1
A0A024R3Q3	ADP-ribosylation factor 1;ADP-ribosylation factor 3	11	5	3	42	26	20.697	35.874	1446600	131510	10	ARF1;ARF3
V9HWH2	Creatine kinase B-type	8	7	7	26.5	26.5	42.644	52.225	947110	41179	10	HEL-S-29;HEL-211;CKB
B7ZAF0	Tubulin beta chain;Tubulin beta-2B chain;Tubulin beta-2A chain;Tubulin beta-3 chain	34	6	2	18.3	7.2	46.566	47.146	533260	26663	10	TUBB;TUBB2B;TUBB2A;TUBB2C;TUBB3;XTP3TPATP1
O00186	Syntaxin-binding protein 3	1	8	8	16.6	16.6	67.764	60.885	677880	18830	10	STXBP3
A0A087WVQ6	Clathrin heavy chain;Clathrin heavy chain 1	8	8	8	6.7	6.7	192.06	58.361	589510	6015.4	10	CLTC
A0A024R324	Transforming protein RhoA;Rho-related GTP-binding protein RhoC	19	6	4	38.9	25.4	21.768	76.633	3732200	311020	9	RHOA;RHOC;hCG_2043376;ARHA
D0PNI1	14-3-3 protein zeta/delta	13	7	6	38.4	34.3	27.745	52.147	4274700	224980	9	YWHAZ
H3BMH2	Ras-related protein Rab-11A;Ras-related protein Rab-11B	9	8	8	50.3	50.3	17.668	49.312	2234400	171880	9	RAB11A;RAB11B
A8K287	Synaptosomal-associated protein;Synaptosomal-associated protein 23	13	7	7	41.7	41.7	23.354	68.397	1055400	75387	9	SNAP23
A0A087X1S2	Nuclease-sensitive element-binding protein 1	12	6	4	32.5	22.5	34.656	77.412	1215800	71517	9	YBX1
A0A024R994	Copine-3	22	6	6	12.1	12.1	60.13	47.422	1084100	45171	9	CPNE3
Q9UQD4	Endophilin-A2	12	4	4	15.3	15.3	39.84	25.928	670730	39455	9	SH3GL1
B3KT06	Tubulin alpha-1B chain;Tubulin alpha-1C chain;Tubulin alpha-1A chain;Tubulin alpha-4A chain;Tubulin alpha-3E chain;Tubulin alpha-3C/D chain	32	6	6	19	19	46.341	66.332	922820	38451	9	TUBA1B;TUBA1C;TUBA1A;TUBA2;TUBA4A;TUBA3E;TUBA3C
A0A0S2Z487	Junction plakoglobin	4	6	2	10.6	3.1	81.744	40.351	343580	7310.3	9	JUP
P35580	Myosin-10	9	6	6	4.1	4.1	229	37.902	182150	1434.2	9	MYH10
A0A024RAE4	Cell division control protein 42 homolog	21	6	5	36.6	30.9	21.258	37.098	2679500	297720	8	CDC42;hCG_39634
P11233	Ras-related protein Ral-A	2	5	3	25.2	14.1	23.567	32.68	2066200	206620	8	RALA
Q6FGG2	Vesicle-associated membrane protein 3	4	3	2	41	17	11.309	62.947	862690	172540	8	VAMP3
Q12846	Syntaxin-4	5	5	5	24.6	24.6	34.18	32.028	1353000	71211	8	STX4;STX4A
C9J9K3	40S ribosomal protein SA	7	5	5	24.6	24.6	29.505	33.914	936240	62416	8	RPSA;LOC388524
P27348	14-3-3 protein theta	6	5	4	26.9	22.9	27.764	32.369	951460	52859	8	YWHAQ
CON__P35908	Keratin, type II cytoskeletal 2 epidermal	2	10	5	18.1	9.6	65.865	57.397	2038900	48545	8	KRT2
P80723	Brain acid soluble protein 1	1	5	5	48	48	22.693	31.692	480060	32004	8	BASP1
M0R0Y2	Alpha-soluble NSF attachment protein	12	5	5	24.6	24.6	29.163	34.461	497870	26204	8	NAPA
P78310	Coxsackievirus and adenovirus receptor	2	5	5	19.5	19.5	40.029	65.936	623290	24931	8	CXADR
B4DNK4	Pyruvate kinase;Pyruvate kinase PKM	17	7	7	20.8	20.8	49.897	46.336	548040	17126	8	PKM;HEL-S-30;PKM2
V9HWB4	78 kDa glucose-regulated protein	3	6	5	13	10.6	72.332	35.344	408650	10754	8	HEL-S-89n;HSPA5
B2RBR9	Importin subunit beta-1	7	6	6	8.1	8.1	97.183	40.923	468550	10649	8	KPNB1
G1UI22	Afadin	7	6	3	4.5	2.4	201.82	37.777	223430	2148.4	8	MLLT4
Q5U091	GTPase NRas	2	5	2	31.2	12.7	21.229	41.758	1535700	139610	7	NRAS
Q59FI9	60S ribosomal protein L12	3	4	4	33.5	33.5	21.483	26.808	1312900	109410	7	RPL12;hCG_21173
Q01650	Large neutral amino acids transporter small subunit 1	3	3	3	9.5	9.5	55.01	23.151	1956000	108670	7	SLC7A5
A0A024R1K7	14-3-3 protein eta	7	5	4	22.4	18.3	28.218	36.771	1214000	67446	7	YWHAH
A0A024R7Z5	Syntenin-1	5	6	2	30.2	10.4	32.444	84.529	1089400	64081	7	SDCBP
B4DJI1	L-lactate dehydrogenase;L-lactate dehydrogenase A chain	13	6	6	23	23	33.593	47.293	1314300	57146	7	HEL-S-133P;LDHA
F5H442	Tumor susceptibility gene 101 protein	4	5	5	21.6	21.6	40.917	34.437	1117500	55877	7	TSG101
B5MCX3	Septin-2	12	5	5	21.8	21.8	36.94	63.112	630750	30036	7	37500
Q6FIA3	Protein kinase C and casein kinase substrate in neurons protein 2	6	5	5	13.7	13.7	51.353	89.969	724750	28990	7	PACSIN2
I7LL24		1	6	1	31.2	6.6	41.065	44.219	647330	28145	7	HLA-A
D6RGI3	Septin-11	21	5	5	12.2	12.2	49.005	43.901	731700	28142	7	40787
CON__P35527	Keratin, type I cytoskeletal 9	3	6	5	11.1	11.1	62.129	43.804	732670	24422	7	KRT9
Q6IAT1	Rab GDP dissociation inhibitor beta	7	5	3	13.5	9.7	50.663	39.033	588040	19601	7	GDI2
CON__P08779	Keratin, type I cytoskeletal 16	57	8	4	17.8	11	51.267	40.056	548270	16614	7	KRT16
A0A024R8Q0	Septin-9	15	5	5	14	14	47.469	30.982	427830	15846	7	40057
Q4VB86	Protein 4.1	8	5	5	12.7	12.7	69.889	39.673	416370	10676	7	EPB41
B2R9U2	Peptidyl-prolyl cis-trans isomerase FKBP4;Peptidyl-prolyl cis-trans isomerase FKBP4, N-terminally processed	3	5	5	17.2	17.2	51.834	32.376	347800	10229	7	FKBP4
E9PNW4	CD59 glycoprotein	5	2	2	22.2	22.2	11.985	14.795	1134600	226930	6	CD59
C9JIS1	Guanine nucleotide-binding protein G(I)/G(S)/G(T) subunit beta-2	6	7	3	33.6	13.8	25.538	24.016	1632900	163290	6	GNB2
Q0QET7	Glyceraldehyde-3-phosphate dehydrogenase	8	4	4	26.1	26.1	24.62	24.729	1528800	109200	6	GAPDH;HEL-S-162eP;GAPD
Q6NVI1	Myristoylated alanine-rich C-kinase substrate	4	4	4	46.5	46.5	14.859	33.297	859360	95484	6	MARCKS
Q5SRT3	Chloride intracellular channel protein;Chloride intracellular channel protein 1	3	4	4	24.5	24.5	26.922	26.995	1282400	75435	6	CLIC1
P08754	Guanine nucleotide-binding protein G(k) subunit alpha	17	7	4	26.3	16.1	40.532	30.538	1004300	59078	6	GNAI3
A0A0K0K1J6	Phosphatidylethanolamine-binding protein 1;Hippocampal cholinergic neurostimulating peptide	5	5	5	49.3	49.3	15.964	40.973	464720	51635	6	HEL-S-34;PEBP1;HEL-210
Q969E2	Secretory carrier-associated membrane protein 4	3	2	2	10	10	25.728	14.03	254880	50975	6	SCAMP4
A0A087WY55	Vacuolar protein sorting-associated protein VTA1 homolog	4	4	4	19.3	19.3	31.102	29.44	626900	48223	6	VTA1
Q5U025	ADP-ribosylation factor 6	3	2	2	12.6	12.6	20.211	14.152	426370	47374	6	ARF6
B2R6A3	Na(+)/H(+) exchange regulatory cofactor NHE-RF;Na(+)/H(+) exchange regulatory cofactor NHE-RF1	4	5	5	23.2	23.2	38.898	31.858	869530	32205	6	SLC9A3R1
Q6P6D7	Phosphoglycerate mutase;Phosphoglycerate mutase 1	8	4	4	19.7	19.7	28.82	30.39	454160	30278	6	PGAM1;hCG_2015269
B3KQX7	Major prion protein	20	2	2	14.7	14.7	18.177	13.983	202030	25253	6	PRNP
V9HW72	Stress-induced-phosphoprotein 1	6	5	5	12.2	12.2	62.639	34.792	999240	23792	6	HEL-S-94n;STIP1
P05556	Integrin beta-1	8	5	5	7.3	7.3	88.414	37.457	772410	20876	6	ITGB1
B4DUK7	Elongation factor 1-gamma	6	3	3	17.3	17.3	22.925	21.883	160670	14607	6	EEF1G
P27824	Calnexin	9	4	4	9	9	67.567	31.831	514970	13918	6	CANX
B7Z6P1	Actin, alpha skeletal muscle;Actin, alpha cardiac muscle 1;Actin, gamma-enteric smooth muscle;Actin, aortic smooth muscle	52	9	1	31.8	4.7	38.579	9.9172	286760	13035	6	ACTA1;ACTC1;ACTA2;ACTG2
P13639	Elongation factor 2	7	6	6	7.6	7.6	95.337	42.893	656120	12380	6	EEF2
B4DMV0	Brain-specific angiogenesis inhibitor 1-associated protein 2	15	5	5	11.4	11.4	54.801	34.951	484350	12109	6	BAIAP2
D6RD66	WD repeat-containing protein 1	10	3	3	17.1	17.1	26.797	21.597	220050	11581	6	WDR1;HEL-S-52
P98172	Ephrin-B1	1	4	4	18.5	18.5	38.006	25.778	159810	7264.3	6	EFNB1
B4DKV4	Keratin, type II cytoskeletal 6C;Keratin, type II cytoskeletal 6A;Keratin, type II cytoskeletal 6B	27	6	3	14.3	8.4	55.731	26.958	224710	7022.1	6	KRT6C;KRT6A;KRT6B
P17301	Integrin alpha-2	6	5	5	5.2	5.2	129.29	31.787	348700	6974.1	6	ITGA2
B4E3Q9	Vinculin	7	4	4	6.7	6.7	100.94	28.763	320800	4518.4	6	VCL;HEL114
B1ALU1	Latrophilin-2	5	6	6	5.8	5.8	155.55	37.368	283170	4290.4	6	ADGRL2;LPHN2
A0A024R1A3	Ubiquitin-like modifier-activating enzyme 1	8	4	4	5.6	5.6	117.85	23.258	136470	2313	6	UBE1;UBA1
O14654	Insulin receptor substrate 4	1	3	3	2.9	2.9	133.77	18.907	149560	2300.9	6	IRS4
F5H6E2	Unconventional myosin-Ic	11	4	4	6.1	6.1	118.99	26.073	132120	2032.7	6	MYO1C
B7Z9S8	Sodium/potassium-transporting ATPase subunit beta-1	7	5	5	25.5	25.5	28.627	33.678	1580000	112860	5	ATP1B1
P49006	MARCKS-related protein	1	3	3	35.4	35.4	19.529	30.716	477710	68244	5	MARCKSL1
B4DNE0	Elongation factor 1-alpha;Putative elongation factor 1-alpha-like 3;Elongation factor 1-alpha 1;Elongation factor 1-alpha 2	36	3	3	7.8	7.8	42.596	19.457	1339300	63777	5	EEF1A1L14;EEF1A1;EEF1A1P5;PTI-1;EEF1A2
J3KPD9	Nucleoside diphosphate kinase;Nucleoside diphosphate kinase B;Putative nucleoside diphosphate kinase	6	4	1	22.8	5.1	22.422	27.426	1094200	60791	5	NME2;NME1-NME2;NME2P1
Q6NVY0	Calcyclin-binding protein	5	4	4	23.2	23.2	26.182	89.947	829380	51836	5	CACYBP
B4DWQ3	Phosphoglycerate kinase;Phosphoglycerate kinase 1	6	4	4	39.1	39.1	17.05	28.696	655440	50418	5	HEL-S-68p;PGK1
Q5FWY2	Guanine nucleotide-binding protein G(s) subunit alpha isoforms short;Guanine nucleotide-binding protein G(s) subunit alpha isoforms XLas	16	5	4	16.8	13.9	44.25	25.965	962840	45850	5	GNAS;GSA
A8K0T9	F-actin-capping protein subunit alpha-1	4	3	2	14.3	10.8	32.908	30.545	615220	38451	5	CAPZA1
X6RJP6	Transgelin-2	2	4	4	27.3	27.3	21.086	26.115	367900	30658	5	TAGLN2
F8W1R7	Myosin light polypeptide 6;Myosin light chain 6B	15	4	4	35.2	35.2	16.29	29.399	335470	30498	5	MYL6;MYL6B
P62269	40S ribosomal protein S18	4	4	4	24.3	24.3	17.718	28.257	363230	30269	5	RPS18
F2Z2S8	40S ribosomal protein S3	13	3	3	33.3	33.3	13.069	20.932	247770	24777	5	RPS3
V9HWC7	Peroxiredoxin-6	2	4	4	23.7	23.7	25.035	27.528	371930	23246	5	HEL-S-128m;PRDX6
Q5JR95	40S ribosomal protein S8	4	2	2	14.9	14.9	21.879	38.767	205690	20569	5	RPS8
E9PQA6	Multivesicular body subunit 12A	8	2	2	12.1	12.1	28.703	26.076	241880	18606	5	MVB12A;LOC93343
A0A0A0MSW4	Phosphatidylinositol transfer protein beta isoform	5	4	4	18.1	18.1	31.581	25.6	429110	17880	5	PITPNB
B2R7T8	F-actin-capping protein subunit beta	7	3	3	15.8	15.8	30.656	18.811	334540	17608	5	CAPZB
B4DE65	Acid sphingomyelinase-like phosphodiesterase 3b	6	3	3	12.1	12.1	42.577	23.029	279840	17490	5	SMPDL3B
B3KNL2	RuvB-like 2	6	5	5	14.2	14.2	47.404	31.142	362300	13934	5	RUVBL2
Q53FT8	Proteasome subunit beta type;Proteasome subunit beta type-1	3	3	3	19.9	19.9	26.491	19.753	208450	13897	5	PSMB1
A0A0C4DGG1	Protein kinase C and casein kinase substrate in neurons protein 3	9	3	3	10.9	10.9	46.494	41.156	216970	8678.9	5	PACSIN3
A0A024RAV4	Y-box-binding protein 3	6	4	2	25.4	14.9	31.947	24.778	94991	8635.5	5	CSDA;YBX3
B4DE36	Glucose-6-phosphate isomerase	9	3	3	8.9	8.9	60.185	23.757	264220	7339.4	5	GPI
B3KXH8	Sorting nexin;Sorting nexin-9	6	3	3	10.4	10.4	45.605	20.828	158640	6897.5	5	SNX9;WISP
B4DF68	Heat shock protein 105 kDa	14	3	3	5	5	85.755	22.378	131710	2802.3	5	HSPH1
Q53GD1	Guanine nucleotide-binding protein subunit gamma;Guanine nucleotide-binding protein G(I)/G(S)/G(O) subunit gamma-12	2	2	2	41.7	41.7	8.0342	13.352	1326800	265370	4	GNG12
P07737	Profilin-1	4	3	3	28.6	28.6	15.054	18.588	1825500	202830	4	PFN1
I4AY87	Macrophage migration inhibitory factor	2	2	2	17.4	17.4	12.476	15.003	1006000	201210	4	MIF
Q0VAS5	Histone H4	4	4	4	40.8	40.8	11.314	24.584	931300	155220	4	HIST1H4H;HIST1H4A
H7C3I1	Hsc70-interacting protein;Putative protein FAM10A4;Putative protein FAM10A5	12	4	4	33.6	33.6	16.219	28.595	1067300	118590	4	ST13;ST13P4;ST13P5;hCG_1990625
B3KNB4	14-3-3 protein gamma;14-3-3 protein gamma, N-terminally processed	4	4	3	17.8	13.8	28.242	29.806	1867700	103760	4	YWHAG
G3V210	60S acidic ribosomal protein P0-like;60S acidic ribosomal protein P0	18	3	3	20.5	20.5	18.27	35.736	1403800	100270	4	RPLP0;RPLP0P6
Q5JQ44	Ras-related protein Rap-2b	4	4	3	29.8	23.8	20.294	24.101	726800	66072	4	DKFZp547A0616;RAP2B
V9HWE9	Glutathione S-transferase P	8	4	4	27.1	27.1	23.356	37.683	672610	61146	4	HEL-S-22;GSTP1
J3KTF8	Rho GDP-dissociation inhibitor 1	5	3	3	14.9	14.9	21.614	22.614	625810	52151	4	ARHGDIA;HEL-S-47e
Q549N0	Cofilin-2	3	5	3	44	27.1	18.736	19.365	624700	48054	4	CFL2
V9HW21	Carbonic anhydrase 2	5	4	4	20.8	20.8	29.246	24.12	678460	39909	4	HEL-76;CA2
B9A041	Malate dehydrogenase;Malate dehydrogenase, cytoplasmic	6	4	4	22.9	22.9	23.038	26.779	575090	35943	4	MDH1;HEL-S-32
Q6MZK6	Cell adhesion molecule 1	12	2	2	35.7	35.7	8.986	18.354	138100	34524	4	DKFZp686F1789;CADM1
H0Y6T7	Nicastrin	6	3	3	11.6	11.6	30.045	19.532	438350	33719	4	NCSTN
Q9H444	Charged multivesicular body protein 4b	1	2	2	13.4	13.4	24.95	18.435	470480	29405	4	CHMP4B
A0A024RAI1	Actin-related protein 3	10	6	6	20.8	20.8	47.371	37.825	569520	25887	4	ACTR3
B4DEA3	UV excision repair protein RAD23 homolog B	7	3	3	11.7	11.7	42.309	16.879	299800	21415	4	RAD23B
E5RI99	60S ribosomal protein L30	5	2	2	24.6	24.6	12.656	13.059	169840	21230	4	RPL30
K7EKE8	Nectin-2	4	3	3	16.2	16.2	22.642	19.014	227700	20700	4	PVRL2
Q9UPN1	Serine/threonine-protein phosphatase;Serine/threonine-protein phosphatase PP1-gamma catalytic subunit;Serine/threonine-protein phosphatase PP1-beta catalytic subunit	16	4	2	19.4	8.2	33.773	30.205	350710	20630	4	PPP1CC;HEL-S-80p;PPP1CB
D6RIU4	Vesicular integral-membrane protein VIP36	7	3	3	17.2	17.2	21.947	20.593	251270	17948	4	LMAN2
A8MUD9	60S ribosomal protein L7	4	2	2	14.4	14.4	24.433	12.992	219930	16917	4	RPL7;WUGSC:H_RG054D04.1
B4DDE5	Sodium-dependent multivitamin transporter	5	3	3	8.7	8.7	45.855	19.138	212630	15188	4	SLC5A6;DKFZp434F152
P16152	Carbonyl reductase [NADPH] 1	3	4	3	20.6	14.8	30.375	25.136	263750	14653	4	CBR1
B7Z645	Heterogeneous nuclear ribonucleoprotein Q	13	5	5	12.7	12.7	52.046	31.295	452480	14596	4	SYNCRIP
Q53SS8	Poly(rC)-binding protein 1	2	2	1	9.3	3.7	37.497	14.678	306430	14592	4	PCBP1
K7ESP1	DnaJ homolog subfamily C member 7	15	4	4	19.4	19.4	29.336	25.495	305100	14529	4	DNAJC7
F5H4M0	Vacuolar protein sorting-associated protein 37B	4	2	2	15.9	15.9	29.693	12.511	191270	12751	4	VPS37B
Q7KYR7	Butyrophilin subfamily 2 member A1	7	3	3	6.1	6.1	59.632	21.548	380750	12692	4	BTN2A1
A0A0J9YVQ7	ATP-dependent RNA helicase DDX3X;ATP-dependent RNA helicase DDX3Y	12	2	2	15.9	15.9	17.434	13.148	129410	11764	4	DDX3X;DDX3Y
B1ANR0	Polyadenylate-binding protein;Polyadenylate-binding protein 4	11	9	3	17.4	6	67.97	17.334	443710	11377	4	PABPC4
A0A024R7V6	Ras-related protein Rab-2A;Ras-related protein Rab-2B	13	4	4	24.1	24.1	23.545	26.223	143400	9560.2	4	RAB2;RAB2A;DKFZp313C1541;RAB2B
B8ZZG1	MAGUK p55 subfamily member 6	4	3	3	6.8	6.8	48.757	18.327	320600	9160	4	MPP6
B4DSW9	Catenin beta-1	6	5	3	10.6	6.3	77.518	20.438	364370	8675.6	4	CTNNB1
A0A0G2JMZ8	Occludin	3	3	3	7.9	7.9	59.129	23.793	172530	8215.6	4	OCLN
H0Y586	Proteasome subunit alpha type;Proteasome subunit alpha type-7;Proteasome subunit alpha type-7-like	9	2	2	15.5	15.5	21.103	25.504	101440	7245.6	4	PSMA7;hCG_41772;PSMA8
A0A024RC42	Cadherin-2;Cadherin-4	8	3	3	5.6	5.6	99.808	18.345	293580	7160.5	4	CDH2;DKFZp434K1130;CDH4
Q6NTG0	Na(+)/H(+) exchange regulatory cofactor NHE-RF2	3	2	2	7.3	7.3	40.575	13.039	125420	5701	4	SLC9A3R2
Q68D91	Metallo-beta-lactamase domain-containing protein 2	1	3	3	12.9	12.9	31.371	20.174	115700	5509.4	4	MBLAC2
B3KNK9	Golgi membrane protein 1	2	3	3	10.7	10.7	45.333	24.324	143910	4962.4	4	GOLPH2;GOLM1
O00231	26S proteasome non-ATPase regulatory subunit 11	3	3	3	8.8	8.8	47.463	19.024	149160	4661.2	4	PSMD11
O00425	Insulin-like growth factor 2 mRNA-binding protein 3	5	4	3	8.6	6.4	63.704	24.316	131090	3745.4	4	IGF2BP3
Q09028	Histone-binding protein RBBP4	14	3	3	8	8	47.655	21.278	61227	3601.6	4	RBBP4
Q6P1N4	Ras GTPase-activating-like protein IQGAP1	8	3	3	5	5	107.54	19.589	129590	2445.2	4	IQGAP1;hCG_1991735
Q96RF0	Sorting nexin-18	1	2	2	5.3	5.3	68.894	13.52	65228	2415.9	4	SNX18
A8K9U6	Zinc finger CCCH-type antiviral protein 1	3	3	3	3.9	3.9	101.46	18.004	131340	1990.1	4	ZC3HAV1
Q562R1	Beta-actin-like protein 2	1	3	1	11.2	4.8	42.003	7.628	49947000	2081100	3	ACTBL2
A0A0A1TSG4	Leukocyte surface antigen CD47	2	3	3	9.6	9.6	31.871	17.113	1637400	181940	3	CD47
G3V361	Calmodulin	11	3	3	31.6	31.6	11.119	22.823	598360	119670	3	CALM1;CALM2;CALM3
F8VUA6	60S ribosomal protein L18	10	3	3	28.5	28.5	14.529	18.423	450820	75136	3	RPL18
G3V2H6	Heterogeneous nuclear ribonucleoprotein C-like 4;Heterogeneous nuclear ribonucleoprotein C-like 1;Heterogeneous nuclear ribonucleoprotein C-like 3;Heterogeneous nuclear ribonucleoprotein C-like 2;Heterogeneous nuclear ribonucleoproteins C1/C2	28	2	2	38.9	38.9	5.9078	14.549	261590	65398	3	HNRNPC;HNRPC;HNRPCL1;hCG_1641229;HNRNPCL4;HNRNPCL1;HNRNPCL3;HNRNPCL2
K7ELS8	Synaptogyrin;Synaptogyrin-2	5	3	3	19.3	19.3	14.581	19.142	377910	53987	3	SYNGR2
Q5VZR0	Golgi-associated plant pathogenesis-related protein 1	5	2	2	20.3	20.3	14.213	23.619	384170	48021	3	GLIPR2;C9orf19
A0A024RAV5	GTPase KRas;GTPase KRas, N-terminally processed	13	5	2	34.6	14.4	21.424	18.392	431640	43164	3	KRAS
A0A0C4DGH2	Ras-related protein R-Ras2;Ras-related protein R-Ras	7	2	2	11.3	11.3	23.294	12.396	489270	34948	3	RRAS2;RRAS
P62304	Small nuclear ribonucleoprotein E	2	2	2	25	25	10.803	13.076	133500	33375	3	SNRPE
F8W1N5	Nascent polypeptide-associated complex subunit alpha;Nascent polypeptide-associated complex subunit alpha, muscle-specific form	9	2	2	40.8	40.8	7.813	32.847	154100	30820	3	NACA;hCG_2016482
A8KAH9	Ras-related protein Rap-1A	4	6	2	34.2	15.2	20.987	12.154	264870	26487	3	RAP1A
A0A024R2K1	Ras-related protein Rab-5A	10	3	2	17.2	12.1	23.658	18.945	355320	25380	3	RAB5A
P60763	Ras-related C3 botulinum toxin substrate 3	3	6	1	35.9	7.3	21.379	6.6938	250940	25094	3	RAC3
V9HWD6	14-3-3 protein beta/alpha;14-3-3 protein beta/alpha, N-terminally processed	9	3	2	14.6	10.6	28.082	15.376	384850	22638	3	HEL-S-1;YWHAB
Q5VVC9	60S ribosomal protein L11	5	1	1	10.7	10.7	14.923	12.982	149230	21318	3	RPL11
Q9BX67	Junctional adhesion molecule C	1	3	3	13.5	13.5	35.02	30.486	426860	20327	3	JAM3
C9J2C4	DnaJ homolog subfamily B member 6;DnaJ homolog subfamily B member 8;DnaJ homolog subfamily B member 2	23	2	2	9.2	9.2	25.377	13.08	190900	19090	3	DNAJB6;DNAJB2;DNAJB8
J3KT38	Growth factor receptor-bound protein 2	6	3	3	32.4	32.4	12.814	18.177	205740	18703	3	GRB2
H0YI92	Protein lin-7 homolog A	4	2	2	18.5	18.5	14.028	14.126	161090	17899	3	LIN7A
Q6FHJ5	Secretory carrier-associated membrane protein 3	2	2	2	9.2	9.2	38.242	20.812	228530	17579	3	SCAMP3
Q8NAG3		15	3	3	20.2	20.2	21.53	19.562	253580	15848	3	TPM3;DKFZp686J1372
E7ETR0	RuvB-like 1	6	4	4	17.5	17.5	34.782	25.297	251550	15722	3	RUVBL1
Q9Y639	Neuroplastin	5	2	2	6.8	6.8	44.387	17.275	329390	14972	3	NPTN;DKFZp566H1924
B7Z1N6	Fructose-bisphosphate aldolase;Fructose-bisphosphate aldolase C	10	3	2	16.6	8	35.423	13.955	293070	14653	3	ALDOC
H3BSW0	Leucine-rich repeat-containing protein 57	3	2	2	16.9	16.9	16.324	12.489	163030	12541	3	LRRC57
I3L3P7	40S ribosomal protein S15a	7	2	2	23	23	11.477	12.452	91849	11481	3	RPS15A;hCG_1994130
B4DH37	Syntaxin-7	2	2	2	11.6	11.6	24.554	12.541	122030	11093	3	STX7
B3KTQ2	Lactadherin;Lactadherin short form;Medin	8	3	3	9.5	9.5	42.459	19.133	256060	10242	3	MFGE8
Q3B7A3	Septin-7	19	2	2	11.5	11.5	26.76	26.871	149430	9961.8	3	SEPT7;Nbla02942;DKFZp686F17268
Q6P452	Annexin;Annexin A4	9	4	4	17.1	17.1	33.552	29.235	216130	9396.9	3	ANXA4;HEL-S-274
I3L1I0	Glyoxalase domain-containing protein 4	8	1	1	11.3	11.3	12.704	6.77	56337	9389.4	3	GLOD4
V6A6E5		1	4	1	17.2	3.6	40.914	13.779	185910	9295.7	3	HLA-C
E9PQI5	Charged multivesicular body protein 4a	5	1	1	8.4	8.4	18.845	17.547	94379	8579.9	3	CHMP4A
A0A0C4DGE4	Syntaxin-3	7	3	3	17.6	17.6	23.243	18.416	107460	7676	3	STX3;DKFZp686L1857;STX3A
Q15417	Calponin-3;Calponin;Calponin-2	13	2	2	6.7	6.7	36.413	12.409	131920	6943	3	CNN3;CNN2
B4DNA0	tRNA-splicing ligase RtcB homolog	4	3	3	7.9	7.9	47.38	19.586	170270	6548.9	3	RTCB
CON__P02533	Keratin, type I cytoskeletal 14;Keratin, type I cytoskeletal 17	9	6	2	12.7	5.9	51.621	15.003	219220	6447.7	3	KRT14;KRT17
M0R0P7	60S ribosomal protein L18a	11	2	2	19.7	19.7	16.177	12.967	55353	6150.3	3	RPL18A
A0A024R222	Phosphoserine aminotransferase	5	3	3	8.9	8.9	40.422	19.096	167520	5982.9	3	PSAT1
Q68CX0	Transporter;Sodium-dependent neutral amino acid transporter B(0)AT2	5	3	3	6.2	6.2	80.823	17.187	171430	5714.3	3	DKFZp761I0921;SLC6A15
B4DUR8	T-complex protein 1 subunit gamma	6	2	2	3.8	3.8	55.674	12.282	182140	5519.3	3	CCT3
B7Z8M8	Band 4.1-like protein 3;Band 4.1-like protein 3, N-terminally processed	14	3	3	9	9	52.062	19.788	157710	5087.4	3	EPB41L3
B4DF78	Disks large homolog 1	16	3	3	7.7	7.7	65.396	18.827	134230	4194.6	3	DLG1;DKFZp761P0818
A0A087X0K1	Calcium-binding protein 39	4	1	1	4.4	4.4	39.452	6.7242	98814	4117.3	3	CAB39
K7ESA3	Synaptic vesicle membrane protein VAT-1 homolog	6	1	1	12.8	12.8	13.576	7.746	34793	3865.9	3	VAT1
B3KXZ9	Cell surface glycoprotein MUC18	5	2	2	4.5	4.5	59.019	13.085	110930	3697.7	3	MCAM
A0A087X1V7	Melatonin-related receptor	2	2	2	4.9	4.9	67.251	16.634	89748	3589.9	3	GPR50
H7BYX6	Neural cell adhesion molecule 1	15	3	3	5.8	5.8	80.282	54.596	111170	3474	3	NCAM1
Q96FS1	Catenin delta-1	9	3	3	4	4	92.387	19.731	143550	3054.3	3	CTNND1;DKFZp781O2021
A4QPA1	Prostaglandin F2 receptor negative regulator	5	2	2	4.4	4.4	73.746	11.591	122040	2905.6	3	PTGFRN
B2RA70	Non-specific protein-tyrosine kinase;Tyrosine-protein kinase Yes;Proto-oncogene tyrosine-protein kinase Src	6	2	2	4.1	4.1	60.831	12.405	87157	2905.2	3	YES1;SRC
Q9NRX5	Serine incorporator 1	1	1	1	3.8	3.8	50.494	7.3215	47285	2488.7	3	SERINC1
A0A0U1RRM8	Fermitin family homolog 2;Fermitin family homolog 1	10	2	2	4.4	4.4	61.796	12.149	68725	2216.9	3	FERMT2;PLEKHC1;FERMT1;DTGCU2
B2R627	Integrin alpha-5;Integrin alpha-5 heavy chain;Integrin alpha-5 light chain	4	2	2	2	2	114.48	13.512	91800	2185.7	3	ITGA5
A8K6Q8	Transferrin receptor protein 1;Transferrin receptor protein 1, serum form	5	2	2	3.2	3.2	84.872	12.167	86757	1845.9	3	TFRC
Q71F56	Mediator of RNA polymerase II transcription subunit 13-like	2	2	2	1	1	242.6	11.576	141050	1640.2	3	MED13L
H9KV75	Alpha-actinin-1	11	8	2	12.3	3.6	94.825	13.74	69362	1284.5	3	ACTN1
Q7Z726	Importin subunit alpha;Importin subunit alpha-1	4	1	1	2.8	2.8	57.875	6.497	30072	1202.9	3	KPNA2
E9PDF6	Unconventional myosin-Ib	5	2	2	2.7	2.7	128.48	11.713	33178	480.85	3	MYO1B
L0R5A1		1	1	1	7.4	7.4	11.645	6.065	19627000	3271200	2	CSF2RB
Q53GK6	Actin, cytoplasmic 1;Actin, cytoplasmic 1, N-terminally processed	53	18	1	68.3	4.5	41.722	48.269	6044100	262790	2	PS1TP5BP1;ACTB;ACTG1;HEL-176
A3KPC7	Histone H2A;Histone H2A type 1-J;Histone H2A type 1-H;Histone H2A.J;Histone H2A type 2-C;Histone H2A type 1-C;Histone H2A type 3;Histone H2A type 2-A;Histone H2A type 1-D;Histone H2A type 1;Histone H2A type 1-B/E;Histone H2A.V;Histone H2A.Z;Histone H2A type 2-B;Histone H2A type 1-A;Histone H2AX	28	2	2	21.9	21.9	13.906	14.352	1022800	146120	2	HIST1H2AH;H2AFJ;HIST1H2AB;HIST1H2AK;HIST1H2AC;HIST1H2AJ;HIST2H2AC;HIST3H2A;HIST2H2AA3;HIST1H2AD;HIST1H2AG;H2AFV;H2AFZ;HIST2H2AB;HIST1H2AA;H2AFX
F6RFD5	Destrin	4	3	2	25.2	17	15.397	28.825	963520	96352	2	DSTN;HEL32
Q0D2M2	Histone H2B;Histone H2B type 1-L;Histone H2B type 1-M;Histone H2B type 1-N;Histone H2B type 1-H;Histone H2B type 3-B;Histone H2B type 2-F;Histone H2B type 2-E;Histone H2B type 1-C/E/F/G/I;Histone H2B type 1-D;Histone H2B type F-S;Histone H2B type 1-B;Histone H2B type 1-O;Histone H2B type 1-J;Histone H2B type 1-K;Histone H2B type 1-A	26	2	2	19	19	13.834	13.368	862800	78436	2	HIST1H2BC;HIST1H2BI;HIST1H2BK;HIST1H2BN;HIST1H2BJ;HIST1H2BD;HIST1H2BM;HIST1H2BL;HIST1H2BH;HIST3H2BB;HIST2H2BF;HIST2H2BE;H2BFS;HIST1H2BB;HIST1H2BO;ABCF2;HIST1H2BA
A0A024RCA7	60S acidic ribosomal protein P2	3	2	2	27	27	11.665	21.604	371890	74379	2	RPLP2
E9PJK1	Tetraspanin;CD81 antigen	8	1	1	9.7	9.7	17.963	6.6609	358970	59829	2	CD81
A0A0U1RQT9	Synaptophysin-like protein 1	5	1	1	8.1	8.1	14.967	10.372	250990	50198	2	SYPL1;SYPL
E9PR04	Vacuolar protein sorting-associated protein 28 homolog	7	2	2	69.8	69.8	5.9968	14.449	150890	37722	2	VPS28
B5MDF5	GTP-binding nuclear protein Ran	8	3	3	14.2	14.2	26.224	17.999	407390	37035	2	RAN
C9JZD1	Actin-related protein 2/3 complex subunit 3	6	2	2	24.2	24.2	11.546	12.766	219110	36518	2	ARPC3
Q9UEL4	Myelin protein zero-like protein 1	4	2	2	10.3	10.3	26.551	14.386	358210	35821	2	MPZL1
Q6FGX3	Ras-related protein Rab-6B;Ras-related protein Rab-6A;Ras-related protein Rab-39A	15	2	2	10.6	10.6	23.549	12.574	583990	34352	2	RAB6A;RAB6B;RAB39A
A8K9J6	CD276 antigen	7	2	2	8.8	8.8	41.709	13.206	493380	30836	2	CD276
A0A024R8S3	Small ubiquitin-related modifier;Small ubiquitin-related modifier 4;Small ubiquitin-related modifier 2;Small ubiquitin-related modifier 3	6	1	1	12.6	12.6	10.871	10.986	114580	28645	2	SUMO2;SUMO3;SUMO4
B4DFN6	2,3-cyclic-nucleotide 3-phosphodiesterase	4	2	2	8.1	8.1	20.245	14.245	395180	28227	2	CNP
D6RBD7	Eukaryotic translation elongation factor 1 epsilon-1	5	2	2	17.3	17.3	16.686	23.293	305140	27740	2	EEF1E1;EEF1E1-BLOC1S5
B4DKW8	Guanylate cyclase soluble subunit beta-2	2	1	1	3.6	3.6	44.483	6.1489	659340	27473	2	GUCY1B2
B4DK81	U2 snRNP-associated SURP motif-containing protein	5	1	1	1.9	1.9	46.362	6.1395	521760	27461	2	U2SURP
I3L3E4	Charged multivesicular body protein 6	4	2	2	23.9	23.9	12.939	14.239	162080	27014	2	CHMP6
B3KSS4	Poliovirus receptor	5	1	1	3.3	3.3	39.579	11.216	389500	25966	2	PVR
G3V1D4	Protein lin-7 homolog C	3	1	1	6.4	6.4	19.186	10.508	279360	21489	2	LIN7C
C9JXB8	60S ribosomal protein L24	4	1	1	10.7	10.7	14.369	6.8088	141600	20229	2	RPL24;HEL-S-310
Q6ICQ8	Rho-related GTP-binding protein RhoG	2	3	2	22.5	16.8	21.308	13.26	232970	19414	2	ARHG;RHOG
V9HWC6	Peptidyl-prolyl cis-trans isomerase;Peptidyl-prolyl cis-trans isomerase B	2	2	2	12.5	12.5	22.742	35.462	295340	18459	2	HEL-S-39;PPIB
O60250	60S ribosomal protein L13	4	1	1	20	20	7.3896	6.9533	68509	17127	2	RPL13
A8K7N0	60S ribosomal protein L14	7	2	2	12.8	12.8	23.646	16.476	204070	17006	2	RPL14
H3BLV0	Complement decay-accelerating factor	11	2	2	6.1	6.1	35.695	13.084	336480	16824	2	CD55
A0A024RAG3	Ras-related protein Ral-B	8	3	1	18.9	7.8	23.408	9.1553	162930	16293	2	RALB
CON__P01966	Hemoglobin subunit alpha	12	2	2	16.9	16.9	15.184	11.116	135350	15038	2	HBA2;HBA1
M0QZU1	60S ribosomal protein L13a	6	1	1	23.9	23.9	4.7176	6.8602	74327	14865	2	RPL13A
Q2NLD4	Transcriptional activator protein Pur-alpha	5	1	1	9.1	9.1	32.015	9.8495	222250	14816	2	PURA
A0A024R326	60S ribosomal protein L29	3	1	1	9.6	9.6	17.553	6.57	73415	14683	2	RPL29
G3V2K7	Transmembrane emp24 domain-containing protein 10	5	1	1	7.2	7.2	16.904	6.9486	142770	14277	2	TMED10
P62906	60S ribosomal protein L10a;Ribosomal protein	3	2	2	7.4	7.4	24.831	12.108	181490	13961	2	RPL10A
Q58FF8	Putative heat shock protein HSP 90-beta 2	1	4	1	13.1	3.9	44.348	6.409	311690	13552	2	HSP90AB2P
A1L407	Histone H1t;Histone H1.2;Histone H1.1;Histone H1.4;Histone H1.3	10	1	1	5.3	5.3	22.033	6.9105	115940	12882	2	HIST1H1T;HIST1H1E;HIST1H1C;HIST1H1A;HIST1H1D
P62263	40S ribosomal protein S14	1	1	1	8.6	8.6	16.273	6.5708	77175	12862	2	RPS14
A0A0S2Z5R8	CD99 antigen-like protein 2	4	1	1	12.6	12.6	12.638	19.487	47871	11968	2	CD99L2
P62745	Rho-related GTP-binding protein RhoB	2	3	1	19.4	6.1	22.123	6.108	127410	11582	2	RHOB
C9J363	Programmed cell death protein 10	7	2	2	15.4	15.4	17.534	12.907	129720	10810	2	PDCD10
H7C4W3	Synaptophysin	2	1	1	4.9	4.9	21.428	8.8825	97195	10799	2	SYP
E5RK61	Protein FAM49B	11	1	1	20.6	20.6	7.0858	6.9025	51103	10221	2	FAM49B;DKFZp686B04128
Q8N8J5	Toll-interacting protein	10	2	2	12.7	12.7	23.222	12.13	122320	10194	2	TOLLIP
F5GXJ9	CD166 antigen	5	2	2	5.5	5.5	59.528	11	282850	9428.3	2	ALCAM
E7EQG2	Eukaryotic initiation factor 4A-I;Eukaryotic initiation factor 4A-II;Eukaryotic initiation factor 4A-II, N-terminally processed	24	2	2	6.6	6.6	41.29	16.096	205570	9344.1	2	EIF4A2;EIF4A1
Q49AN7	Vacuolar protein sorting-associated protein 4A	5	1	1	18.6	18.6	7.6898	6.9944	41407	8281.5	2	VPS4A;DKFZp434E0418
B4DXN3	Charged multivesicular body protein 1a	4	1	1	5.8	5.8	15.301	6.1212	76801	7680.1	2	CHMP1A
H0YEN5	40S ribosomal protein S2	16	2	2	12.3	12.3	21.154	11.417	124230	7307.7	2	RPS2;rps2;OK/KNS-cl.7
O60262	Guanine nucleotide-binding protein G(I)/G(S)/G(O) subunit gamma-7	1	1	1	23.5	23.5	7.5217	6.9144	35616	7123.1	2	GNG7
B7Z9M1	Amino acid transporter;Neutral amino acid transporter A	6	2	2	8.4	8.4	47.726	11.701	119970	7057.2	2	SLC1A4
A0A024R8M0	Guanine nucleotide-binding protein subunit alpha-13	3	3	3	9.5	9.5	44.049	17.763	167840	6713.7	2	GNA13
B1AJQ6	Syntaxin-12	4	2	2	14	14	24.576	12.562	79403	6107.9	2	STX12
P63096	Guanine nucleotide-binding protein G(i) subunit alpha-1	2	5	2	17.2	7.1	40.361	12.728	89841	5284.8	2	GNAI1
A6NLM8	Translocon-associated protein subunit delta	2	1	1	7.4	7.4	16.245	7.9783	30728	5121.3	2	SSR4
Q96H20	Vacuolar-sorting protein SNF8	5	2	2	10.1	10.1	28.864	14.176	50516	5051.6	2	SNF8
F5H6P7	Protein mago nashi homolog;Protein mago nashi homolog 2	4	1	1	9.8	9.8	11.799	7.3244	45099	5011	2	MAGOHB;FLJ10292;MAGOH
B4DY52	Phosphatidylinositol 4-phosphate 5-kinase type-1 alpha;Putative PIP5K1A and PSMD4-like protein	5	2	2	14.6	14.6	22.702	13.262	73308	4887.2	2	PIP5K1A;PIPSL
G5EA09		1	5	1	23.9	5.3	34.819	7.9389	86011	4778.4	2	SDCBP
B8ZZL5	MIT domain-containing protein 1	3	1	1	5.1	5.1	23.03	7.094	54994	4582.8	2	MITD1
A0A0K0K1K1	Glyceraldehyde-3-phosphate dehydrogenase, testis-specific	2	1	1	2.7	2.7	44.501	6.1169	99456	4520.7	2	GAPDHS
F5GZ03	T-complex protein 1 subunit alpha	5	1	1	4.5	4.5	24.158	6.9344	52868	4066.8	2	TCP1
Q9Y3L5	Ras-related protein Rap-2c	2	2	1	14.8	8.7	20.745	6.6682	47114	3926.2	2	RAP2C
Q9BS26	Endoplasmic reticulum resident protein 44	1	2	2	5.7	5.7	46.971	12.551	91948	3831.2	2	ERP44
Q5T6W2	Heterogeneous nuclear ribonucleoprotein K	7	2	2	7.7	7.7	41.807	13.406	91749	3822.9	2	HNRNPK;HNRPK
Q76MU0	Src substrate cortactin	4	1	1	4.1	4.1	35.688	7.0464	75998	3799.9	2	EMS1;CTTN
B4DWQ5	Actin-related protein 2	5	2	2	8.2	8.2	34.507	11.772	55954	3730.3	2	ACTR2
J7HHH7	NKG2D ligand 2	5	1	1	12.6	12.6	9.9203	7.1181	26889	3361.1	2	RAET1L;RAET1H;ULBP2
B4E354	Heat shock 70 kDa protein 4	15	2	2	3.8	3.8	72.285	11.837	138780	3304.2	2	HSPA4;HS24/P52;HS24/p52;HEL-S-5a
B7Z649	Paralemmin-1	5	1	1	8.1	8.1	19.463	8.1139	45961	3064.1	2	PALM
K7EMN2	6-phosphogluconate dehydrogenase, decarboxylating	6	1	1	10.6	10.6	17.293	7.9707	31187	2835.1	2	PGD
B7Z1Q9	Sodium/potassium-transporting ATPase subunit alpha-3;Sodium/potassium-transporting ATPase subunit alpha-2	29	11	2	16.7	2.7	100.72	13.452	124870	2714.5	2	ATP1A3;ATP1A2
A0A024R8W0	Eukaryotic initiation factor 4A-III;Eukaryotic initiation factor 4A-III, N-terminally processed	3	2	2	6.3	6.3	46.871	13.077	69186	2661	2	DDX48;EIF4A3
Q53GF5	Proteasome subunit alpha type;Proteasome subunit alpha type-2	3	1	1	6	6	25.84	6.6975	42141	2633.8	2	PSMA2
Q5SZU1	D-3-phosphoglycerate dehydrogenase	5	2	2	4.8	4.8	53.085	12.744	62485	2603.6	2	PHGDH;HEL-S-113;PGDH3
Q86SV6	Glypican-4;Secreted glypican-4	2	1	1	2.7	2.7	61.675	6.9454	80394	2436.2	2	GPC4
B7Z5C0	DnaJ homolog subfamily A member 1	3	1	1	4.6	4.6	27.543	6.8596	32621	2330.1	2	HDJ2;DNAJA1
B4DN39	T-complex protein 1 subunit zeta	7	1	1	4.1	4.1	42.914	6.7421	40484	2130.7	2	CCT6A
Q9BPW0	Serine/threonine-protein phosphatase;Serine/threonine-protein phosphatase 5	9	2	2	5.4	5.4	55.096	13.355	62258	2075.3	2	PPP5C
G3XAL9	Solute carrier family 12 member 2	4	2	2	2.6	2.6	124.59	11.429	100450	1895.4	2	SLC12A2
B2RBY8	Ectonucleotide pyrophosphatase/phosphodiesterase family member 1;Alkaline phosphodiesterase I;Nucleotide pyrophosphatase	4	2	2	2.7	2.7	99.869	12.162	78214	1664.1	2	ENPP1;DKFZp686P13218
B4DP70	ATP-dependent RNA helicase DDX1	5	2	2	4	4	59.196	11.9	56429	1567.5	2	DDX1
B4E325	55 kDa erythrocyte membrane protein	3	1	1	2.7	2.7	50.153	6.8228	41776	1440.6	2	MPP1
B3KU93	Puromycin-sensitive aminopeptidase;Puromycin-sensitive aminopeptidase-like protein	12	2	2	3.4	3.4	85.212	11.456	61765	1372.6	2	NPEPPS;NPEPPSL1
A8K8U3	Calcium-transporting ATPase;Plasma membrane calcium-transporting ATPase 4	14	6	2	8.5	2.7	128.78	11.456	74066	1175.7	2	ATP2B4;DKFZp686M088
Q9UQ98	Multidrug resistance-associated protein 1	5	2	2	1.6	1.6	157.21	11.945	84497	1111.8	2	MRP;ABCC1;DKFZp781G125
B2R858	Probable ATP-dependent RNA helicase DDX6	2	1	1	2.5	2.5	53.216	6.7721	26863	814.02	2	DDX6
D3DUL8	TLD domain-containing protein 1	5	2	2	5.7	5.7	51.032	12.408	21496	796.14	2	KIAA1609;TLDC1
O94804	Serine/threonine-protein kinase 10	1	1	1	1.1	1.1	112.13	6.7792	38858	719.6	2	STK10
Q6P4Q7	Metal transporter CNNM4;Metal transporter CNNM2	2	1	1	1.8	1.8	86.606	6.8157	29926	636.73	2	CNNM4;CNNM2
E9PKT6		1	1	1	10.4	10.4	14.735	6.8601	1278800	213130	1	CTSH
Q6VFQ6	Hemoglobin subunit beta;LVV-hemorphin-7;Spinorphin;Hemoglobin subunit delta	10	1	1	28.6	28.6	4.5132	50.86	301720	100570	1	HBB;HBD
A0A087WW78	Golgi pH regulator B;Golgi pH regulator A	13	1	1	12.9	12.9	10.621	6.4649	384220	64037	1	GPR89B;GPR89A
E5RIP1	40S ribosomal protein S20	3	1	1	23.9	23.9	5.4292	13.284	155170	51725	1	RPS20
K7EQQ9	60S ribosomal protein L27	6	1	1	13.8	13.8	9.7405	-2	101340	50668	1	RPL27
B2R4R9	40S ribosomal protein S28	2	1	1	17.4	17.4	7.8409	23.32	142460	47487	1	RPS28
F8VNT9	Tetraspanin;CD63 antigen	7	1	1	7.5	7.5	14.265	7.528	140610	46870	1	CD63
A2A283	Synaptogyrin-1	4	1	1	10.2	10.2	12.79	6.7609	121390	30348	1	SYNGR1
K7ENY4	Ras-related protein Rab-5C	5	2	1	16.7	9.3	16.956	6.8639	252650	28072	1	RAB5C
E9PRJ3	Tetraspanin;CD151 antigen	5	1	1	5.1	5.1	19.792	7.4509	245800	27312	1	CD151
A8K7L9		1	1	1	4.8	4.8	32.734	6.8234	433250	25485	1
A0A0U1RRC4	Endothelial protein C receptor	3	1	1	38.2	38.2	4.1976	6.4922	48667	24334	1	PROCR
Q1JUQ5	Peptidyl-prolyl cis-trans isomerase;Peptidyl-prolyl cis-trans isomerase FKBP1A	4	1	1	15.2	15.2	10.118	6.8757	45480	22740	1	FKBP12-Exip2;FKBP1A
C9JD32	60S ribosomal protein L23	6	1	1	16.5	16.5	9.6694	7.6562	101440	20289	1	RPL23
C9JPM4	ADP-ribosylation factor 4;ADP-ribosylation factor 5	10	3	1	30.7	7.9	14.553	7.0788	178480	19831	1	ARF4;ARF5
W8Q444	Superoxide dismutase [Cu-Zn]	4	1	1	58.3	58.3	2.547	6.4623	39411	19705	1	SOD-1;SOD1;HEL-S-44
Q8TET0	DnaJ homolog subfamily C member 5	2	1	1	10.6	10.6	15.849	6.7463	78674	19669	1	FLJ00095;DNAJC5
A0A0A0MRP8	Septin-8	9	1	1	20.3	20.3	9.2832	6.5143	68993	17248	1	39692
F8VQQ8	Ubiquitin-conjugating enzyme E2 N;Putative ubiquitin-conjugating enzyme E2 N-like	4	1	1	12.4	12.4	10.089	8.0147	100960	16826	1	UBE2N;HEL-S-71;UBE2NL
E5RGH4	Heterogeneous nuclear ribonucleoprotein H2;Heterogeneous nuclear ribonucleoprotein H;Heterogeneous nuclear ribonucleoprotein H, N-terminally processed	20	2	2	33	33	11.181	15.996	98978	16496	1	HNRNPH1;HNRNPH2
Q9H8S9	MOB kinase activator 1A;MOB kinase activator 1B	2	1	1	5.1	5.1	25.079	6.1065	146070	14607	1	MOB1A;MOB1B
B2R932	CD99 antigen	2	1	1	9.7	9.7	18.947	6.3362	114820	14352	1	CD99
M0R2L9	40S ribosomal protein S19	7	1	1	12.7	12.7	8.1894	6.5506	86039	14340	1	RPS19
Q5T4L4	40S ribosomal protein S27;40S ribosomal protein S27-like	6	1	1	19.7	19.7	7.3564	-2	41701	13900	1	RPS27;RPS27L;LOC392748
B4DNL7		1	1	1	3.9	3.9	28.212	7.1602	216200	13513	1
E7EWF9	Arylamine N-acetyltransferase 2	38	1	1	6.2	6.2	18.77	6.1053	121600	13511	1	NAT2
B2RA72	Charged multivesicular body protein 1b	2	1	1	4.1	4.1	21.777	6.1923	132840	13284	1	CHMP1B
I3L320	DnaJ homolog subfamily A member 2	5	1	1	38.3	38.3	5.1858	6.1993	51540	12885	1	DNAJA2
P15531	Nucleoside diphosphate kinase A	4	4	1	27	9.2	17.149	-2	153840	12820	1	NME1
Q8NCD8	Sodium-coupled neutral amino acid transporter 1	4	1	1	2.7	2.7	45.641	8.4243	193760	12110	1	SLC38A1
E5RJY1	Protein NDRG1	12	1	1	13.6	13.6	10.979	7.6044	83303	11900	1	NDRG1;TRG14
A2VCN1	Folate transporter 1	3	1	1	12.2	12.2	13.346	6.5424	59417	11883	1	SLC19A1
Q76LA1	Cystatin-B	2	1	1	12.2	12.2	11.139	6.1055	79757	11394	1	CSTB
A0A024RB32	Prostaglandin E synthase 3	4	1	1	8.1	8.1	18.697	6.8167	102300	11367	1	PTGES3
C9JSP1	B-cell receptor-associated protein 31	6	1	1	8.2	8.2	20.712	6.3767	124600	11327	1	BCAP31
E7DVW5	Fatty acid-binding protein, epidermal	2	1	1	6.7	6.7	15.164	6.5734	120220	10929	1	FABP5
Q16393	Lymphocyte function-associated antigen 3	6	1	1	8.4	8.4	13.732	6.0215	54366	10873	1	CD58
Q76N53	60S ribosomal protein L31	7	1	1	29.8	29.8	5.5962	7.2878	32597	10866	1	RPL31
B1AKK2	N(G),N(G)-dimethylarginine dimethylaminohydrolase 1	2	1	1	3.9	3.9	31.121	6.4287	202750	10671	1	DDAH1
C9J712	Profilin;Profilin-2	8	1	1	15.4	15.4	9.7982	6.7445	63309	10551	1	PFN2
Q7Z5G4	Golgin subfamily A member 7	1	1	1	5.8	5.8	15.824	6.0013	111230	10111	1	GOLGA7
F8WDD7	Actin-related protein 2/3 complex subunit 4	6	1	1	9.7	9.7	13.057	6.8259	95299	9529.9	1	ARPC4;ARPC4-TTLL3
B3KVN0	Solute carrier family 2, facilitated glucose transporter member 1	5	1	1	2.4	2.4	45.869	6.8281	123770	9520.5	1	SLC2A1
B7Z1V1	BRO1 domain-containing protein BROX	2	1	1	2.9	2.9	42.872	6.1554	231840	9273.7	1	BROX
Q5JR49	High affinity cationic amino acid transporter 1	4	1	1	9.1	9.1	12.882	7.0186	36216	9053.9	1	SLC7A1
Q8NGI9	Olfactory receptor 5A2	1	1	1	3.1	3.1	36.015	6.1877	98950	8995.4	1	OR5A2
D6R937	Aminoacyl tRNA synthase complex-interacting multifunctional protein 1;Endothelial monocyte-activating polypeptide 2	3	1	1	8	8	16.578	6.7945	70733	8841.7	1	AIMP1
Q9NX76	CKLF-like MARVEL transmembrane domain-containing protein 6	1	1	1	6	6	20.419	7.0604	61280	8754.3	1	CMTM6
F6U211	40S ribosomal protein S10	4	1	1	5.2	5.2	19.868	6.2176	104100	8674.8	1	RPS10;RPS10-NUDT3
A0A087X1A9	Vesicle-trafficking protein SEC22b	2	1	1	17.7	17.7	8.7819	6.8268	25841	8613.7	1	SEC22B
H0YII4	Protein DDI1 homolog 2	3	1	1	14.1	14.1	11.255	6.797	49135	8189.2	1	DDI2
A2VCR0	Microtubule-associated protein RP/EB family member 1	3	1	1	11.6	11.6	19.408	6.1452	92193	7682.7	1	MAPRE1
E5RFZ8	Zinc transporter ZIP14	10	1	1	14.6	14.6	9.632	8.3709	37725	7545	1	SLC39A14
Q70T18	RNA-binding protein FUS;TATA-binding protein-associated factor 2N	12	1	1	8.9	8.9	16.107	6.4234	90373	7531.1	1	TAF15;FUS
K7EP38	Casein kinase I isoform gamma-2;Casein kinase I isoform gamma-1;Casein kinase I isoform gamma-3	16	1	1	14.5	14.5	8.0811	6.8193	37113	7422.7	1	CSNK1G2;hCG_2004507;CSNK1G1;CSNK1G3
H0YJ35	Serine/threonine-protein phosphatase 2A 56 kDa regulatory subunit gamma isoform;Serine/threonine-protein phosphatase 2A 56 kDa regulatory subunit delta isoform	15	1	1	18.3	18.3	8.3373	6.0059	21663	7221	1	PPP2R5C;PPP2R5D
A0A024R4S0	Charged multivesicular body protein 2a	3	1	1	8.6	8.6	25.104	6.7978	82665	6888.7	1	CHMP2A
H0Y9R4	60S ribosomal protein L9	9	1	1	12.1	12.1	10.045	-2	40689	6781.5	1	RPL9
C9JJ34	Ran-specific GTPase-activating protein	6	1	1	6.7	6.7	18.762	6.8013	60447	6716.3	1	RANBP1
Q6IAT9	Proteasome subunit beta type;Proteasome subunit beta type-6	2	1	1	4.2	4.2	25.357	6.5307	73715	6701.3	1	PSMB6
J3QRU4	Vesicle-associated membrane protein 2	4	2	1	35.4	14.2	12.251	6.6963	33152	6630.4	1	VAMP2
Q68D85	Natural cytotoxicity triggering receptor 3 ligand 1	1	1	1	2.6	2.6	50.827	6.7475	154270	6427.8	1	NCR3LG1
C9JUG7	F-actin-capping protein subunit alpha-2	6	2	1	16.4	9.6	16.698	6.675	53255	5917.2	1	CAPZA2
A0A0D9SEH5	Syntaxin-binding protein 1	8	1	1	9.8	9.8	11.614	-2	47299	5912.3	1	STXBP1;stxbp1
V9HW40	Carbonyl reductase [NADPH] 3	3	2	1	8.7	2.9	30.85	6.3134	122750	5845.2	1	HEL-S-25;CBR3
Q99808	Equilibrative nucleoside transporter 1	1	1	1	4.4	4.4	50.219	6.504	101450	5636.1	1	SLC29A1
M0QZR9	ELAV-like protein 1	2	1	1	8.5	8.5	17.131	6.7904	50110	5567.8	1	ELAVL1
H0Y524	Copine-1	5	1	1	4.3	4.3	21.346	6.5506	38650	5521.4	1	CPNE1
F8VRJ2	Nucleosome assembly protein 1-like 1	17	1	1	14.9	14.9	13.5	5.9826	36219	5174.1	1	NAP1L1
Q9Y5B2	Junctional adhesion molecule A	6	1	1	3.9	3.9	28.122	6.1766	74327	4955.2	1	F11R
Q8NFZ8	Cell adhesion molecule 4	1	1	1	4.6	4.6	42.785	5.9622	73467	4897.8	1	CADM4
Q8IUB7	Tumor necrosis factor receptor superfamily member 6	7	1	1	14.7	14.7	12.372	6.0094	42623	4735.8	1	CD95;FAS;TNFRSF6
Q1RMG2	Adenosylhomocysteinase	2	1	1	3.9	3.9	33.811	6.6018	79119	4654.1	1	AHCY
A0A0D9SG53	Four and a half LIM domains protein 1	18	1	1	9.2	9.2	15.015	6.5699	46321	4632.1	1	FHL1
B7ZKQ9	Scavenger receptor class B member 1	9	1	1	2.5	2.5	53.847	6.7641	99474	4521.5	1	SCARB1
G3V1D7	Reticulon-4 receptor-like 2	3	1	1	4.4	4.4	22.965	6.6954	43729	4372.9	1	RTN4RL2
Q2YD88	Niban-like protein 1	4	1	1	3.4	3.4	35.228	7.8529	56422	4340.1	1	FAM129B;C9orf88
P32856	Syntaxin-2	1	1	1	4.9	4.9	33.341	8.713	77072	4281.8	1	STX2
Q6PKC6	WD repeat-containing protein 6	11	1	1	3.1	3.1	32.111	5.9601	45701	4154.6	1	WDR6;DKFZp434F1720
Q9NZZ3	Charged multivesicular body protein 5	1	1	1	7.3	7.3	24.57	7.348	31516	3939.5	1	CHMP5
Q5U0A0	Proteasome subunit alpha type;Proteasome subunit alpha type-5	2	1	1	5.4	5.4	26.425	6.5033	46334	3861.2	1	PSMA5
Q32Q75	Eukaryotic translation initiation factor 4E	4	1	1	5.1	5.1	25.067	7.3064	53367	3811.9	1	EIF4E
F8VSL7	Erythrocyte band 7 integral membrane protein	5	1	1	11.3	11.3	18.699	6.4275	41366	3760.5	1	STOM
B4DQ44	NACHT, LRR and PYD domains-containing protein 7	10	1	1	2.1	2.1	76.963	6.1319	179310	3515.9	1	NLRP7
Q5T0G3	Leucine-rich repeat-containing protein 1;Protein scribble homolog	6	1	1	6.5	6.5	17.839	6.3947	33763	3376.3	1	LRRC1;SCRIB
Q96HF4	Receptor protein-tyrosine kinase;Ephrin type-A receptor 2;Ephrin type-B receptor 1;Ephrin type-A receptor 4;Ephrin type-B receptor 4;Ephrin type-A receptor 7;Ephrin type-B receptor 3;Ephrin type-A receptor 6;Ephrin type-B receptor 2	26	1	1	4.3	4.3	28.702	10.985	62130	3270	1	EPHA2;EPHA6;EPHA4;EPHB4;EPHB2;EPHB3;EPHB2 variant protein;EPHB1;EPHA7
C9J0H3	Phospholipid scramblase 1	4	1	1	7.6	7.6	19.409	7.9956	25482	3185.2	1	PLSCR1
D6R9P3		6	1	1	5	5	30.302	6.7207	44479	3177.1	1	HNRNPAB
L7PH22		4691	2	1	14.9	7.2	20.946	6.0195	44308	3164.8	1	HLA-A;HLA-C;HLA-B;HLA-A*03;HLA-A*24;HLA-Cw;HLA-B52;HLA-B*35JAC;Cw*03;B*15;B*35;HLA;HLA-A*29;HLA-A null;HLA-B15;HLA-B1501V2;HLA-B*3531;HLA-B*35SRE;HLA-B52v;HLA-B*5603;HLA-B*;HLA-B*1522;HLA-B*5101 variant;HLA-B*15IL;HLA-B*15UL;HLA-B*15MD;HLA-B*51IM;HLA-All;HLA-DRB1;HLA-B*58;HLA-A*2410;HLA-B51;HLA-A26
B4DGX3	Multifunctional protein ADE2;Phosphoribosylaminoimidazole-succinocarboxamide synthase;Phosphoribosylaminoimidazole carboxylase	5	1	1	3.9	3.9	31.555	6.9375	65379	3113.3	1	PAICS
B6VEX5	Abl interactor 1	6	1	1	2.8	2.8	42.637	7.6113	57572	2741.5	1	ABI1
B3KQ43	Putative helicase MOV-10	4	2	2	7.4	7.4	46.781	12.044	72203	2674.2	1	MOV10
V9HW53	N(G),N(G)-dimethylarginine dimethylaminohydrolase 2	2	1	1	4.9	4.9	29.644	6.4364	48003	2666.9	1	HEL-S-277;DDAH2
E9PKD5	26S protease regulatory subunit 6A	5	1	1	3.2	3.2	34.614	5.9731	44414	2612.6	1	PSMC3
Q5VZB4	SLIT-ROBO Rho GTPase-activating protein 2;SLIT-ROBO Rho GTPase-activating protein 1	10	1	1	2.7	2.7	50.751	6.2663	55946	2543	1	SRGAP2;SRGAP1
A0A087WWB9	Ras-related protein Rab-13	4	1	1	11.5	11.5	13.584	6.5649	22713	2523.7	1	RAB13;hCG_24991
A0A087WVV1	Proteasome subunit beta type-2	3	1	1	13.1	13.1	9.557	6.1327	17644	2520.6	1	PSMB2
B7Z2F4	T-complex protein 1 subunit delta	5	1	1	3.3	3.3	42.299	6.4922	61825	2473	1	CCT4
A8K6H9	Sodium-coupled neutral amino acid transporter 2	3	1	1	3.2	3.2	56.053	6.9324	34103	2436	1	SLC38A2
H7C5E8	Serotransferrin	8	1	1	9.8	9.8	15.728	6.416	24052	2405.2	1	TF
B3KML9	Tubulin beta-4B chain;Tubulin beta-4A chain	34	5	1	15.4	3.8	44.602	6.1994	44494	2224.7	1	TUBB2C;TUBB4B;TUBB4A;TUBB;DKFZp566F223
K7ELW0	Protein deglycase DJ-1	3	1	1	8.9	8.9	17.91	6.4183	28009	2154.5	1	PARK7;HEL-S-67p
A0A024R7W0	Inositol monophosphatase 3	2	1	1	2.8	2.8	38.681	6.5862	50714	2113.1	1	IMPAD1
B4DIF5	Cell cycle control protein 50A	2	1	1	4.9	4.9	39.218	7.8666	33795	1987.9	1	TMEM30A
E7END7	Ras-related protein Rab-1A	4	1	1	6.9	6.9	19.018	6.0724	29624	1851.5	1	RAB1A
H7BY16	Nucleolin	7	1	1	3.4	3.4	32.446	6.2986	43671	1819.6	1	NCL
A0A024R4T4	NEDD8-conjugating enzyme Ubc12	2	1	1	8.7	8.7	20.9	6.8913	18861	1571.8	1	UBE2M
P48426	Phosphatidylinositol 5-phosphate 4-kinase type-2 alpha	1	1	1	3.4	3.4	46.224	6.4098	35871	1559.6	1	PIP4K2A
B4DHX4	Rab GDP dissociation inhibitor alpha	9	3	1	7.7	3.6	46.908	6.3398	37879	1515.2	1	GDI1
Q9NUD5	Zinc finger CCHC domain-containing protein 3	1	1	1	3.2	3.2	43.618	8.8953	41290	1474.6	1	ZCCHC3
A0A067XG54	Phospholipid-transporting ATPase;Phospholipid-transporting ATPase IG	2	1	1	0.9	0.9	127.68	5.9251	72329	1339.4	1	ATP11C
B3KW93		1	6	1	9.2	2.1	101.3	9.101	66256	1325.1	1
B3KY04	BTB/POZ domain-containing protein KCTD12	2	1	1	3.7	3.7	35.73	6.1237	19131	1125.4	1	KCTD12
Q96C95		2	4	1	13.7	3.9	43.212	6.1563	27932	1117.3	1	MLLT4
A0A088QF11	Choline transporter-like protein 2	5	1	1	1.7	1.7	79.907	6.7981	37244	1034.6	1	SLC44A2
A0A0C4DH83	EH domain-containing protein 3	2	5	1	10.1	2	61.895	-2	26650	807.56	1	EHD3
H3BLZ8	Probable ATP-dependent RNA helicase DDX17	3	1	1	1.6	1.6	80.439	6.4744	32773	799.34	1	DDX17
B3KNN7	26S proteasome non-ATPase regulatory subunit 3	8	1	1	2.6	2.6	57.232	6.5583	24667	666.67	1	PSMD3
Q3LIB1	Plexin-B2	2	1	1	1.7	1.7	103.15	6.6519	34205	610.81	1	Nbla00445;PLXNB2
F8WC54	Disintegrin and metalloproteinase domain-containing protein 9	3	1	1	2.2	2.2	69.323	5.9692	18884	539.53	1	ADAM9
C9JA29	Coiled-coil domain-containing protein 132	3	1	1	5.8	5.8	21.487	5.9235	136400	13640	0	CCDC132
F5H433		6	1	1	5.2	5.2	19.682	-2	39701	13234	0	SALL2
A0A024R6A9	Intraflagellar transport protein 43 homolog	2	1	1	9.4	9.4	23.922	6.0305	29684	2473.6	0	hCG_2028821;IFT43
Q9Y6M5	Zinc transporter 1	1	1	1	2.4	2.4	55.299	5.9127	52625	2288	0	SLC30A1
A0A024R7L5	Regulator of nonsense transcripts 1	7	2	2	2.5	2.5	123.03	11	87982	1374.7	0	UPF1
B7ZAU8	HEAT repeat-containing protein 1;HEAT repeat-containing protein 1, N-terminally processed	8	1	1	1.2	1.2	127.54	-2	64218	917.4	0	HEATR1

## Sheet: ReadMe
	protéines attendues
	Contaminants
	Protéines a un peptides
Bases de données de recherche:	UP_Human_20160225 et
	les 4 séquences des 4 protéines (GAG, CAS9, VSV G, BAEV)
